# Supplementary material for: Efficient Approach for Direct Robust Surface Grafting of Polyethyleneimine onto a Polyester Surface during Moulding
Source: Polymers (Basel). 2024 Feb 27;16(5):644. doi: 10.3390/polym16050644 (PMC10933935; doi:10.3390/polym16050644)
Supplement: Supplementary file 1 [file polymers-16-00644-s001.zip]

Archive with 1 entries (1 files):
- polymers-2849943-supplementary.pdf
